# Supplementary material for: Metatranscriptomic Reanalysis of Alzheimer’s Brains Identifies Low-Biomass Microbial Signals Including Enrichment of Acinetobacter radioresistens
Source: Int J Mol Sci. 2026 Apr 11;27(8):3430. doi: 10.3390/ijms27083430 (PMC13115908; doi:10.3390/ijms27083430)
Supplement: Supplementary file 1 [file ijms-27-03430-s001.zip]

Archive with 1 entries (1 files):
- ijms-4202490-supplementary.pdf
